# Supplementary material for: A Guide to Cannabis Virology: From the Virome Investigation to the Development of Viral Biotechnological Tools
Source: Viruses. 2023 Jul 12;15(7):1532. doi: 10.3390/v15071532 (PMC10384868; doi:10.3390/v15071532)
Supplement: Supplementary file 1 [file viruses-15-01532-s001.zip]

Archive with 1 entries (1 files):
- viruses-2475174-supplementary.pdf
